# Supplementary material for: Training rhesus macaques to take daily oral antiretroviral therapy for preclinical evaluation of HIV prevention and treatment strategies
Source: PLoS One. 2019 Nov 15;14(11):e0225146. doi: 10.1371/journal.pone.0225146 (PMC6857902; doi:10.1371/journal.pone.0225146)
Supplement: S1 Dataset — (XLSX) [file pone.0225146.s001.xlsx]

## Sheet: S1 Dataset
Supporting information Figure 1
Fig1A									Fig1B
	Time to empty syringe (seconds)									Time training/day (seconds)
Animal ID	10-47	27300	28025	30622	09-19	10-87	10-193		Animal ID	10-47	27300	28025	30622	09-19	10-87	10-193
Date									Date
2/27	600	39	40	64	90	157	n/a		2/13	n/a	n/a	n/a	n/a	180	240	300
2/28	161	68	98	81	37	42	42		2/14	160	60	240	180	420	540	180
3/01	323	70	40	51	46	42	45		2/16	129	78	67	150	173	81	104
3/02	65	44	42	47	39	57	45		2/21	540	420	591	7	600	600	37
3/03	77	71	47	78	67	55	66		2/22	n/a	n/a	n/a	n/a	600	600	10
3/06	46	54	84	46	40	83	37		2/23	300	41	53	300	300	80	80
3/07	38	33	39	33	53	226	102		2/24	600	1	10	30	n/a	n/a	n/a
3/08	44	20	30	38	32	77	71		2/28	161	68	98	81	37	42	42
3/09	87	52	37	52	76	117	111		3/8	44	20	30	38	32	77	71
3/10	74	86	41	60	86	110	87		3/13	71	46	31	31	92	153	100
3/13	71	46	31	31	92	153	100		3/14	99	108	69	88	127	82	99
3/14	99	108	69	88	127	82	99		3/15	84	102	86	50	127	86	80
3/15	84	62	86	50	127	86	80		3/16	62	50	48	30	105	63	77
3/16	62	50	48	30	105	63	77		3/17	56	44	75	50	134	42	84
3/17	56	44	75	50	114	42	84		3/21	45	229	66	60	109	54	65
									3/22	31	31	58	36	n/a	40	55
									3/23	42	58	50	40	88	55	58
									3/24	30	54	88	50	n/a	37	86
									3/27	23	18	30	24	72	24	50
									3/28	37	32	91	58	120	34	84
									4/10	54	91	58	46	98	46	75
									4/11	n/a	390	160	190	n/a	223	189
									4/13	262	125	88	120	365	84	240
									4/18	44	58	68	50	137	47	51
