# Supplementary material for: Training rhesus macaques to take daily oral antiretroviral therapy for preclinical evaluation of HIV prevention and treatment strategies
Source: PLoS One. 2019 Nov 15;14(11):e0225146. doi: 10.1371/journal.pone.0225146 (PMC6857902; doi:10.1371/journal.pone.0225146)
Supplement: S2 Dataset — (XLSX) [file pone.0225146.s002.xlsx]

## Sheet: S2 Dataset
Supporting information Figure 2
Fig2A
	Analyte (ng/ml)
Juice type:	Peach	Mango	Grape	Apple	Ensure
Analyte
FTC	339000	119700	312000	279000	12728
TAF	9700	10340	13550	19990	14180
Fig2B
	Analyte (ng/mg)
Temp and Time:	23 (0h)				-20 (168h)				-80 (168h)
Analyte
FTC	41092	49531	80864	125530	34478	47390	103681	103330	73961	104609	103482	92981
TAF	2565.05	3016	12423	12844	4826.92	4159.14	12129	9056	2555.72	4264.88	9832	8391
