# Supplementary material for: Training rhesus macaques to take daily oral antiretroviral therapy for preclinical evaluation of HIV prevention and treatment strategies
Source: PLoS One. 2019 Nov 15;14(11):e0225146. doi: 10.1371/journal.pone.0225146 (PMC6857902; doi:10.1371/journal.pone.0225146)
Supplement: S3 Dataset — (XLSX) [file pone.0225146.s003.xlsx]

## Sheet: S3 Dataset
Supporting information Figure 3
Fig3A								Fig3C
Observed oral medication adhernce (% cone consumed)								Time to eat medicated cone (seconds)
Animal ID	10-47	27300	30622	10-87	09-19	10-193		Animal ID	10-47	27300	30622	28025
Day of trial								Day of trial
1	n/a		n/a	0	50	50		1	240	165	150	300
2	0	75	0	n/a	n/a	n/a		2	150	120	150	90
3	50	75	50	0	0	50		3	120	120	150	90
4	n/a	n/a	n/a	0	0	0		4	90	90	90	90
5	90	90	50	n/a	n/a	n/a		5	60	60	60	60
8	n/a	n/a	n/a	0	0	0		6	60	60	60	60
9	50	50	50	n/a	n/a	n/a		7	60	60	60	60
10	50	100	50	0	0	0		8	60	60	60	60
11	n/a	n/a	n/a	0	0	0		9	201	68	258	258
12	85	100	60	n/a	n/a	n/a		10	210	68	331	193
15	n/a	n/a	n/a	0	0	85		11	240	30	25	45
16	100	100	70	n/a	n/a	n/a		12	270	330	330	240
17	100	100	100	0	0	50		13	269	330	324	324
18	n/a	n/a	n/a	0	0	90		14	269	330	324	324
19	100	100	100	n/a	n/a	n/a		15	144	90	15	60
	* n/a= day of gavage							16	60	60	60	60
								17	120	120	30	75
Fig3B								18	75	150	30	30
Observed oral medication adhernce (% cone consumed)								19	75	180	30	60
Animal ID	10-47	27300	30622	28025				20	75	75	75	75
Day of trial								21	75	66	75	60
8/21	100	100	100	100				22	73	90	45	46
8/22	100	100	100	100				23	85	71	21	48
8/23	100	100	100	100				24	74	111	15	41
8/24	100	100	100	100				25	87	85	14	43
8/25	100	100	100	100				26	64	37	15	33
8/26	100	100	100	100				27	97	69	25	33
8/27	100	100	100	100				28	86	98	22	39
8/28	100	100	100	100
8/29	100	100	100	100				Fig3D
8/30	100	100	100	100				Animal Weight (kg)
9/06	n/a	n/a	n/a	n/a					Animal ID:	10-47	27300	30622	28025
9/01	100	100	100	100				Date weight taken	Month of study
9/02	75	100	100	100				1/30/2017	1	11.7	12.7	12.5	10.9
9/03	100	100	100	100				2/15/2017	2	12.2	13.2	12.6	11.2
9/04	100	100	100	100				3/22/2017	3	13.1	14.8	13.2	11.7
9/05	100	100	100	100				4/20/2017	4	12.3	12.6	12.5	10.9
9/06	100	100	100	100				5/15/2017	5	13	13.4	12.8	11.2
9/07	n/a	n/a	n/a	n/a				6/26/2017	6	12.8	13.4	12.7	10.9
9/08	100	100	100	100				7/24/2017	7	13.5	13.8	13.3	11.8
9/09	100	100	100	100				8/29/2017	8	13.6	14.2	13.4	11.6
9/10	100	100	100	100				9/18/2017	9	14.6	14.6	13.6	11.9
9/11	100	100	100	100				10/16/2017	10	15.05	14.95	13.9	11.8
9/12	100	100	100	100				11/29/2017	11	14.98	16.04	14.55	12.11
9/13	100	100	100	100				12/27/2017	12	15.15	16.65	15.15	11.95
9/14	n/a	n/a	n/a	n/a				1/31/2018	13	14.59	15.52	14.4	11.27
9/15	100	100	100	100				2/8/2018	14	14.44	15.64	14.17	11.2
9/16	100	100	100	100				3/28/2018	15	14.5	15.6	14	11.1
9/17	100	100	100	100				4/11/2018	16	14.99	15.87	14.35	11.35
9/18	100	100	100	100				5/30/2018	17	14.16	15.32	14.07	11.06
9/19	100	100	100	100				6/13/2018	18	13.9	14.26	14.13	10.4
9/20	100	100	100	100				7/13/2018	19	12.97	13.79	13.5	9.89
9/21	n/a	n/a	n/a	n/a				8/9/2018	20	12.79	13.8	13.62	10.05
9/22	100	100	100	100				9/12/2018	21	12.79	13.8	13.62	10.05
	* n/a= day of gavage
