# Supplementary material for: Training rhesus macaques to take daily oral antiretroviral therapy for preclinical evaluation of HIV prevention and treatment strategies
Source: PLoS One. 2019 Nov 15;14(11):e0225146. doi: 10.1371/journal.pone.0225146 (PMC6857902; doi:10.1371/journal.pone.0225146)
Supplement: S4 Dataset — (XLSX) [file pone.0225146.s004.xlsx]

## Sheet: S4 Dataset
Supporting information Figure 4
Fig4A
FTC-TP (fmol/million cells)
Animal ID:	10-47	27300	28025	30622
Week of Trial
1	374	203.2	375	701
2	326	300	361	409
3	253	374	452	385
4	234.5	478.333	556.667	316.833
Fig4B
TFV-DP (fmol/million cells)
Animal ID:	10-47	27300	28025	30622
Week of Trial
1	847	455	690	1662
2	992	605	1214	731
3	628	831	941	1127
4	678.333	636.667	1121.67	646.667
