# Supplementary material for: Training rhesus macaques to take daily oral antiretroviral therapy for preclinical evaluation of HIV prevention and treatment strategies
Source: PLoS One. 2019 Nov 15;14(11):e0225146. doi: 10.1371/journal.pone.0225146 (PMC6857902; doi:10.1371/journal.pone.0225146)
Supplement: S5 Dataset — (XLSX) [file pone.0225146.s005.xlsx]

## Sheet: S5 Dataset
Supporting information Figure 5
Fig5A						Fig5B
Observed oral medication adhernce (% cone consumed)								Analyte (fmol/million cells)
Animal ID:	30622	28025	10-47	27300			Analyte:	FTC-TP				TFV-DP
Day of trial							Animal ID:	10-47	27300	28025	30622	10-47	27300	28025	30622
1	n/a	100	n/a	100		Date	Day of trial
2	100	100	100	100		2/9/2018	-14	BLOD	BLOD	BLOD	BLOD	BLOD	BLOD	BLOD	BLOD
3	50	100	100	100		2/27/2018	4	BLOD	BLOD	BLOD	BLOD	BLOD	BLOD	BLOD	BLOD
4	90	100	100	100		3/9/2018	14	1436.7	1331.7	1426.7	1675	1721.7	1376.7	1590	1168.3
6	50	100	100	100		3/12/2018	17	1790	1658.3	1335	1398.3	1476.7	1475	2421.7	1516.7
8	75	100	100	100		3/14/2018	19	259.2	BLOQ	403.3	520	690	483.3	1041.7	526.7
10	100	100	100	100		3/16/2018	21	366.8	289.3	BLOQ	415	711.7	1168.3	1128.3	838.3
11	100	100	100	100		3/23/2018	28	BLOQ	BLOQ	395	BLOQ	242.5	276	568.3	272.3
13	100	100	100	100		3/28/2018	33	871.7	955	685	985	1610	2040	1550	2293.3
15	100	100	100	100		4/4/2018	40	255	387.3	411.7	383.3	1003.3	2071.7	1613.3	2740
17	100	100	100	100		4/11/2018	47	357.7	1658.3	495	596.7	2286.7	3933.3	2096.7	3331.7
18	100	100	100	100		4/18/2018	54	706.7	440	833.3	648.3	1503.3	1771.7	2305	2508.3
19	100	100	100	100		4/25/2018	61	580	1166.7	858.3	851.7	2410	2540	2763.3	3361.7
20	100	100	100	100		5/2/2018	68	BLOQ	332.8	297.5	778.3	1708.3	1083.3	2085	2536.7
21	100	100	100	100		2018-05-09	75	327.2	813.3	598.3	578.3	1248.3	1718.3	2845	1643.3
22	100	100	100	100		5/23/2018	89	483.333	1513.33	436.667	631.667	1251.67	3450	908.333	1490
24	100	100	100	100		2018-05-31	96	916.667	1050	581.667	410	2563.33	2880	2256.67	1681.67
25	100	100	100	100		6/6/2018	103	835	775	1093.33	1103.33	1100	1455	1920	2016.67
26	100	100	100	100		6/13/2018	110	671.667	195.167	415	456.667	641.667	593.333	860	790
27	100	100	100	100		6/20/2018	117	673.333	598.333	380.167	696.667	1208.33	583.333	515	1188.33
29	100	100	100	100		6/28/2018	125	413.333	570	380	488.333	332.667	473.333	425	498.333
30	100	100	100	100		2018-07-03	130	315.667	250.667	BLOQ	359.667	91.1667	163.167	295.5	244
31	100	100	100	100		7/11/2018	138	219.167	393.333	BLOQ	420	65.5	54.1667	71.1667	60.6667
32	100	100	100	100		7/26/2018	153	BLOQ	181.167	BLOQ	305.167	375	282	273.5	450
33	100	100	100	100		8/2/2018	160	BLOQ	463.333	169.167	185.5	299.333	277	144.833	146
34	100	100	100	100		2018-08-09	167	BLOQ	BLOQ	BLOQ	BLOQ	305.5	345	206	205
36	100	100	100	100		8/16/2018	174	BLOQ	BLOQ	BLOQ	BLOQ	167.833	127.5	79.3333	107
37	100	100	100	100		8/23/2018	181	BLOD	BLOD	BLOD	BLOD	65.1667	43	39.5	56.3333
38	100	100	100	100		2018-08-30	188	BLOD	BLOD	BLOD	BLOD	BLOD	BLOD	BLOD	BLOD
39	100	100	100	100				BLOD=	Below limt of detection
40	100	100	100	100				BLOQ=	Below limit of quantification
41	100	100	100	100
43	100	100	100	100		Fig5C
44	100	100	100	100		Plasma Cortisol (ng/ml)
45	100	100	100	100		Animal ID	Median	10-47	27300	28025	30622
46	100	100	100	100		Day of trial
47	100	100	100	100		-14	281.9	287.2	276.6	493.6	244.2
48	100	100	100	100		4	404	327.9	496.6	480.1	318.2
50	100	100	100	100		17	227	221	189.6	408.8	233
51	100	100	100	100		28	179.3	122.6	188.8	217.1	169.8
52	100	100	100	100		47	212.35	166.6	252.9	263.2	171.8
53	100	100	100	100		61	310.25	212.1	303.1	385.9	317.4
54	100	100	100	100		73	206.05	131.3	214.8	205.1	207
55	100	100	100	100		96	159.9	163.6	156.2	287.7	148.7
55	100	100	100	100		103	129.35	148.9	207.6	96.5	109.8
57	100	100	100	100		110	197.95	194.8	147.1	275.6	201.1
58	100	100	100	100		118	175.6	152.7	148.1	217.2	198.5
59	100	100	100	100		124	150.3	142.8	157.8	177.8	121.9
60	100	100	100	100		130	179.05	162.3	206.4	172.6	185.5
61	100	100	100	100		146	123.2	111.3	135.1	220.3	92.7
62	100	100	100	100		146	165.6	116.7	156.9	149.4	135.4
64	100	100	100	100		153	142.4	116.7	156.9	149.4	135.4
65	100	100	100	100		160	152.05	114.2	161.8	172.3	142.3
66	100	100	100	100		167	120.4	122.2	118.6	132.5	79.4
67	100	100	100	100
68	100	100	100	100
69	100	100	100	100
71	100	100	100	100
72	100	100	100	100
73	100	100	100	100
74	100	100	100	100
75	100	100	100	100
76	100	100	100	100
78	100	100	100	100
79	100	100	100	100
80	100	100	100	100
81	100	100	100	100
82	100	100	100	100
83	100	100	100	100
84	100	100	100	100
85	100	100	100	100
86	100	100	100	100
87	100	100	100	100
88	100	100	100	100
89	100	100	100	100
90	n/a	n/a	100	100
91	100	100	n/a	n/a
92	50	0	50	100
93	0	0	50	0
94	100	100	100	100
95	100	100	100	100
96	100	100	100	100
97	100	100	100	100
99	100	100	100	100
100	100	100	100	100
101	100	100	50	100
102	100	100	100	50
103	70	100	100	0
104	100	0	100	50
105	100	0	0	0
106	100	0	0	60
107	100	0	0	100
108	100	55	95	60
109	100	15	95	99
110	100	10	95	100
111	0	0	0	90
113	0	0	100	40
114	100	100	100	100
115	100	100	0	100
116	75	25	25	50
118	85	85	70	90
119	45	50	65	45
121	50	50	50	100
122	50	50	50	50
123	40	10	10	35
124	100	100	100	100
126	50	10	70	10
127	0	0	30	60
128	100	50	100	100
129	100	50	100	100
130	100	10	100	100
131	100	40	100	100
132	100	0	10	100
134	50	50	50	100
136	100	0	100	100
137	60	40	40	70
139	60	50	70	100
140	40	40	40	70
144	40	40	40	70
146	60	10	60	20
147	10	0	10	10
149	20	10	40	0
150	10	10	10	0
151	40	0	20	20
153	0	10	0	0
154	10	0	20	0
156	10	0	0	70
157	10	60	40	90
158	50	10	0	30
164	0	0	0	0
* n/a= day of gavage
